# Supplementary material for: Advanced Hyperpolarized 13C Metabolic Imaging Protocol for Patients with Gliomas: A Comprehensive Multimodal MRI Approach
Source: Cancers (Basel). 2024 Jan 13;16(2):354. doi: 10.3390/cancers16020354 (PMC10814348; doi:10.3390/cancers16020354)
Supplement: Supplementary file 1 [file cancers-16-00354-s001.zip]

Archive with 1 entries (1 files):
- cancers-2660801-supplementary.pdf
